# Supplementary material for: Impaired Glucocorticoid Receptor Signaling Aggravates Lung Injury after Hemorrhagic Shock
Source: Cells. 2021 Dec 30;11(1):112. doi: 10.3390/cells11010112 (PMC8750862; doi:10.3390/cells11010112)
Supplement: Supplementary file 1 [file cells-11-00112-s001.zip]

Archive with 2 entries (2 files):
- cells-1505937-supplementary.pdf
- cells-1505937-Table S1.xlsx
